# Supplementary material for: Dysfunction of duplicated pair rice histone acetyltransferases causes segregation distortion and an interspecific reproductive barrier
Source: Nat Commun. 2024 Feb 2;15:996. doi: 10.1038/s41467-024-45377-x (PMC10837208; doi:10.1038/s41467-024-45377-x)
Supplement: Supplementary file 4 — Supplementary Data 1 [file 41467_2024_45377_MOESM4_ESM.xlsx]

## Sheet: Supplementary Data 1
Supplementary Data 1. All accessions used for the evolution and duplication analysis.
Accession/ cultivar	Species	Original place	Functional SNP		Gene copy numbers		Ks									Group
			HWS1	HWS2	HWS1	HWS2	HWS1				HWS2
DHX2	GJ-tmp	Heilongjiang,China	C	T	1	1	0.0488455	–	–	–	0.0337968	–	–	–	–	ClassⅢ
02428	GJ-tmp	Jiangsu,China	T	T	1	2	0.0280205	–	–	–	0.0266399	0.0280205	–	–	–	ClassI
Kosh	GJ-tmp	Japan	C	T	1	2	0.0488455	–	–	–	0.0280205	0.0350482	–	–	–	ClassⅢ
ZH11	GJ-tmp	Jiangsu,China	C	T	1	2	0.0488455	–	–	–	0.0280205	0.0350482	–	–	–	ClassⅢ				–
KY131	GJ-tmp	Japan	C	T	1	2	0.0488455	–	–	–	0.0280205	0.0604217	–	–	–	ClassⅢ
NIP	GJ-tmp	Japan	C	T	1	1	0.0488455	–	–	–	0.0350482		–	–	–	ClassⅢ
Lemont	GJ-trp	US	C	T	1	2	0.0488455	–	–	–	0.0280205	0.0280205	–	–	–	ClassⅢ
NamRoo	GJ-sbtrp	Thailand	C	T	1	2	0.0488455	–	–	–	0.0280205	0.0309569	–	–	–	ClassⅢ
LJ	GJ-adm	Yunnan,China	C	T	1	2	0.0488455	–	–	–	0.0280205	0.0280205	–	–	–	ClassⅢ
GP523	temperate japonica	Solomon Islands	C	T	1	2	0.0488455	–	–	–	0.211403	0.237057	–	–	–	ClassⅢ
HP436	temperate japonica	China	C	T	1	3	0.0488455	–	–	–	0.0280205	0.0280205	0.0280205	–	–	ClassⅢ
GP680	temperate japonica	Cuba	C	T	1	4	0.0624945	–	–	–	0.0291529	0.0351705	0.0428341	0.313878	–	ClassⅢ
GP117	tropical japonica	US	C	T	1	5	0.0488455	–	–	–	0.0280205	0.0280205	0.0280205	0.0280205	0.0280205	ClassⅢ
GP524	intermedia	Philippine	C	T	1	1	0.0476328	–	–	–	0.0280205	–	–	–	–	ClassⅢ
GP543	intermedia	US	T	T	1	1	0.0280205	–	–	–	0.0280205	–	–	–	–	ClassI
HP519	intermedia	China	T	T	1	1	0.0280205	–	–	–	0.0408961	–	–	–	–	Class I
GP635	intermedia	North Korea	T	T	1	2	0.0350513	–	–	–	0.265377	0.0782491	–	–	–	Class I
G46	XI-1A	Sichuan,China	T	T	1	1	0.0280205	–	–	–	0.0280205	–	–	–	–	Class I
CN1	XI-1A	Sichuan,China	T	T	1	1	0.0280205	–	–	–	0.0337968	–	–	–	–	Class I
FS32	XI-1A	Sichuan,China	T	T	1	2	0.0280205	–	–	–	0.0280205	0.0280205	–	–	–	Class I
DG	XI-1A	Fujian,China	T	T	1	0	0.0280205	–	–	–	0.0280205	–	–	–	–	Class I
D62	XI-1A	Sichuan,China	T	T	1	2	0.0280205	–	–	–	0.0280205	0.0280205	–	–	–	Class I
II32	XI-1A	Hunan,China	T	–	1	0	0.0280205	–	–	–	–	–	–	–	–	ClassⅡ
R527	XI-1B	Sichuan,China	T	T	1	1	0.0350513	–	–	–	0.0337968	–	–	–	–	Class I
S548	XI-1B	Sichuan,China	T	T	1	1	0.0280205	–	–	–	0.0337968	–	–	–	–	Class I
9311	XI-1B	Hunan,China	T	–	1	0	0.0280205	–	–	–	–	–	–	–	–	ClassⅡ
Y58S	XI-1B	Hunan,China	T	T	1	1	0.0280205	–	–	–	0.0280205	–	–	–	–	Class I
J4155	XI-1B	Hunan,China	T	T	1	1	0.0280205	–	–	–	0.0351622	–	–	–	–	Class I
G8	XI-1B	Guangdong,China	T	T	1	1	0.0280205	–	–	–	0.0337968	–	–	–	–	Class I
Y3551	XI-1B	Sichuan,China	T	T	1	2	0.0350513	–	–	–	0.0280205	0.0280205	–	–	–	Class I
IR64	XI-1B	Philippine	T	T	1	1	0.0280205	–	–	–	0.0337968	–	–	–	–	Class I
R498	XI-1B	Sichuan,China	T	–	1	0	0.0280205	–	–	–	–	–	–	–	–	ClassⅡ
TM	XI-2	Madagascar	T	T	1	1	0.0280205	–	–	–	0.0351622	–	–	–	–	Class I
TUMBA	XI-3	Indonesia	T	–	1	0	0.0280205	–	–	–	–	–	–	–	–	ClassⅡ
G630	XI-adm	Guyana	T	T	1	3	0.0350513	–	–	–	0.0280205	0.0280205	0.0280205	–	–	Class I
YX1	XI-adm	Sichuan,China	T	–	1	0	0.0280205	–	–	–	–	–	–	–	–	ClassⅡ
WSSM	XI-adm	Guangdong,China	T	T	1	1	0.0280205	–	–	–	0.0351622	–	–	–	–	Class I
FH838	XI-adm	Sichuan,China	T	T	1	2	0.0189909	–	–	–	0.0280205	0.0280205	–	–	–	Class I
GP58	indica	India	T	T	1	1	0.0280205	–	–	–	0.0351622	–	–	–	–	Class I
GP622	indica	IRRI	T	T	1	1	0.0280205	–	–	–	0.0280205	–	–	–	–	Class I
Gla4	indica	China	T	T	1	1	0.0280205	–	–	–	0.0280205	–	–	–	–	Class I
GP100	indica	IRRI	T	T	1	1	0.0350513	–	–	–	0.0351622	–	–	–	–	Class I
W0103	Or-I	India	C	T	1	1	0.0476328	–	–	–	0.0351622	–	–	–	–	ClassⅢ
W0627	Or-I	Burma	C	T	1	1	0.0549455	–	–	–	0.0280205	–	–	–	–	ClassⅢ
W0630	Or-I	Burma	C	T	1	1	0.0624945	–	–	–	0.0280205	–	–	–	–	ClassⅢ
W0632	Or-I	Burma	C	T	1	1	0.0624945	–	–	–	0.0351622	–	–	–	–	ClassⅢ
W1547	Or-I	Thailand	C	T	1	1	0.0546281	–	–	–	0.0280205	–	–	–	–	ClassⅢ
W1619	Or-I	Thailand	C	T	1	1	0.0481062	–	–	–	0.0280205	–	–	–	–	ClassⅢ
W2319	Or-I	Vietnam	C	T	1	1	0.0479075	–	–	–	0.0351622	–	–	–	–	ClassⅢ
W1787	Or-I	Thailand	C	T	1	1	0.0545194	–	–	–	0.0280205	–	–	–	–	ClassⅢ
W1970	Or-I	Indonesia	T	T	1	1	0.0280205	–	–	–	0.0351622	–	–	–	–	Class I
W1839	Or-I	China	T	–	1	0	0.0280205	–	–	–	–	–	–	–	–	ClassⅡ
W2332	Or-I	Vietnam	T	–	1	0	0.0287764	–	–	–	–	–	–	–	–	ClassⅡ
W1117	Or-I	India	T	–	1	0	0.0280205	–	–	–	–	–	–	–	–	ClassⅡ
W1080	Or-I	India	T	T	1	2	0.0280205	–	–	–	0.0763232	0.0762805	–	–	–	Class I
W1111	Or-I	India	T	T	1	2	0.0280205	–	–	–	0.0280205	0.0280205	–	–	–	Class I
W1677	Or-I	India	T	T	1	2	0.0280205	–	–	–	0.0280205	0.0280205	–	–	–	Class I
W2305	Or-I	Laos	C	T	1	2	0.0467726	–	–	–	0.0292211	0.396005	–	–	–	ClassⅢ
W2053	Or-I	Bangladesh	C	T	1	2	0.0476328	–	–	–	0.0280205	0.745798	–	–	–	ClassⅢ
W2064	Or-I	Bangladesh	C	T	1	2	0.0476328	–	–	–	0.0280205	0.0280205	–	–	–	ClassⅢ
W1559	Or-I	Thailand	T	–	2	0	0.0280205	0.0280205	–	–	–	–	–	–	–	ClassⅡ
W1666	Or-I	India	T	–	2	0	0.0280205	0.0280205	–	–	–	–	–	–	–	ClassⅡ
W2051	Or-II	Bangladesh	C	T	1	2	0.0488455	–	–	–	0.0280205	0.0280205	–	–	–	ClassⅢ
W1742	Or-II	India	T	T	1	1	0.0280205	–	–	–	0.0351622	–	–	–	–	Class I
W0145	Or-II	Thailand	T	–	1	0	0.0280205	–	–	–	–	–	–	–	–	ClassⅡ
W0164	Or-II	Thailand	T	–	1	0	0.0280205	–	–	–	–	–	–	–	–	ClassⅡ
W0169	Or-II	Thailand	T	–	1	0	0.0280205	–	–	–	–	–	–	–	–	ClassⅡ
W0180	Or-II	Thailand	T	–	1	0	0.0280205	–	–	–	–	–	–	–	–	ClassⅡ
W0594	Or-II	Malaya	T	–	1	0	0.0280205	–	–	–	–	–	–	–	–	ClassⅡ
W1236	Or-II	Australian	T	–	1	0	0.0280205	–	–	–	–	–	–	–	–	ClassⅡ
W1553	Or-II	Thailand	T	–	1	0	0.0280205	–	–	–	–	–	–	–	–	ClassⅡ
W1810	Or-II	Sri Lanka	T	–	1	0	0.0280205	–	–	–	–	–	–	–	–	ClassⅡ
W1859	Or-II	Thailand	T	–	1	0	0.0280205	–	–	–	–	–	–	–	–	ClassⅡ
W1880	Or-II	Thailand	T	–	1	0	0.0279137	–	–	–	–	–	–	–	–	ClassⅡ
W1976	Or-II	Indonesia	T	–	1	0	0.0280205	–	–	–	–	–	–	–	–	ClassⅡ
W2022	Or-II	Indonesia	T	–	1	0	0.0350482	–	–	–	–	–	–	–	–	ClassⅡ
W2283	Or-II	Thailand	T	–	1	0	0.0280205	–	–	–	–	–	–	–	–	ClassⅡ
W2318	Or-II	Vietnam	T	–	1	0	0.0350482	–	–	–	–	–	–	–	–	ClassⅡ
W2320	Or-II	Vietnam	T	–	1	0	0.0280205	–	–	–	–	–	–	–	–	ClassⅡ
W2321	Or-II	Vietnam	T	–	1	0	0.0280205	–	–	–	–	–	–	–	–	ClassⅡ
W1292	Or-II	Indonesia	T	–	2	0	0.035045	0.035045	–	–	–	–	–	–	–	ClassⅡ
W1552	Or-II	Thailand	T	–	2	0	0.0280205	0.0280205	–	–	–	–	–	–	–	ClassⅡ
W1556	Or-II	Thailand	T	–	2	0	0.0280205	0.0280205	–	–	–	–	–	–	–	ClassⅡ
W1557	Or-II	Thailand	T	–	2	0	0.0280205	0.0280205	–	–	–	–	–	–	–	ClassⅡ
W1890	Or-II	Thailand	T	–	2	0	0.0280205	0.0280205	–	–	–	–	–	–	–	ClassⅡ
W2310	Or-II	Laos	T	–	2	0	0.0280205	0.0280205	–	–	–	–	–	–	–	ClassⅡ
W1736	Or-II	India	T	T	2	1	0.0280205	0.0280205	–	–	0.0351622	–	–	–	–	Class I
W1536	Or-III	Sri Lanka	C	T	1	2	0.0419525	–	–	–	0.0280205	0.0362662	–	–	–	ClassⅢ
W0136	Or-III	India	C	T	1	2	0.0406004	–	–	–	0.0421816	0.0421816	–	–	–	ClassⅢ
W0137	Or-III	India	C	T	1	2	0.0406004	–	–	–	0.0421816	0.0421816	–	–	–	ClassⅢ
W1809	Or-III	Sri Lanka	C	T	1	2	0.0406004	–	–	–	0.0280205	0.0280205	–	–	–	ClassⅢ
W2108	Or-III	Australia	T	T	1	3	0.0350482	–	–	–	0.0280205	0.0280205	0.0280205	–	–	Class I
W3012	Or-III	China	T	T	1	1	0.0280205	–	–	–	0.0280205	–	–	–	–	Class I
W3051	Or-III	China	T	T	1	1	0.0280205	–	–	–	0.0280205	–	–	–	–	Class I
W1952	O.Meridionalis	China	T	–	1	0		–	–	–	–	–	–	–	–	ClassⅡ
W3007	Or-III	China	T	–	1	0	0.0280205	–	–	–	–	–	–	–	–	ClassⅡ
W3009	Or-III	China	T	–	1	0	0.0280205	–	–	–	–	–	–	–	–	ClassⅡ
W3033	Or-III	China	T	–	1	0	0.0280205	–	–	–	–	–	–	–	–	ClassⅡ
W3055	Or-III	China	T	–	1	0	0.0280205	–	–	–	–	–	–	–	–	ClassⅡ
W3066	Or-III	China	T	–	1	0	0.0280205	–	–	–	–	–	–	–	–	ClassⅡ
W3073	Or-III	China	T	–	1	0	0.0280205	–	–	–	–	–	–	–	–	ClassⅡ
W1748	Or-III	India	T	–	1	0	0.0280205	–	–	–	–	–	–	–	–	ClassⅡ
W1943	Or-III	China	T	–	2	0	0.0280205	0.0280205	–	–	–	–	–	–	–	ClassⅡ
W1732	Or-III	India	T	T	2	1	0.0280205	0.0280205	–	–	0.0351622	–	–	–	–	Class I
W1777	Or-III	India	T	T	2	1	0.0280205	0.0209683	–	–	0.0351607	–	–	–	–	Class I
W3086	Or-III	China	T	–	2	0	0.0280205	0.0280205	–	–	–	–	–	–	–	ClassⅡ
W3029	Or-III	China	T	–	2	0	0.0280205	0.0280205	–	–	–	–	–	–	–	ClassⅡ
W2005	Or-III	India	T	T	2	1	0.0280205	0.0280205	–	–	0.0351622	–	–	–	–	Class I
W2066	Or-III	Nepal	T	T	2	1	0.0280205	0.0280205	–	–	0.0351622	–	–	–	–	Class I
W3038	Or-III	China	T	T	2	1	0.0280205	0.232803	–	–	0.0782491	–	–	–	–	Class I
W3047	Or-III	China	T	T	2	1	0.0280205	0.0280205	–	–	0.0337968	–	–	–	–	Class I
W3031	Or-III	China	T	T	2	1	0.0280205	0.0280205	–	–	0.674875	–	–	–	–	Class I
W2099	Or-III	Australia	T	T	4	1	0.035045	0.0280205	0.0280205	0.0280205	0.0351622	–	–	–	–	Class I
CG14	O.glaberrima	–	T	–	1	0	0.0528031	–	–	–	–	–	–	–	–	ClassⅡ
NH265	O.glaberrima	Sierra Leone	T	–	1	0	0.0528031	–	–	–	–	–	–	–	–	ClassⅡ
NH266	O.glaberrima	Chad	T	–	1	0	0.0528031	–	–	–	–	–	–	–	–	ClassⅡ
NH267	O.glaberrima	Cameroon	T	–	1	0	0.0528031	–	–	–	–	–	–	–	–	ClassⅡ
NH268	O.glaberrima	Cote D'Ivoire	T	–	1	0	0.0528031	–	–	–	–	–	–	–	–	ClassⅡ
NH269	O.glaberrima	Mali	T	–	1	0	0.0528031	–	–	–	–	–	–	–	–	ClassⅡ
NH270	O.glaberrima	Mali	T	–	1	0	0.0528031	–	–	–	–	–	–	–	–	ClassⅡ
NH271	O.glaberrima	Senegal	T	–	1	0	0.0528031	–	–	–	–	–	–	–	–	ClassⅡ
NH272	O.glaberrima	Liberia	T	–	1	0	0.0528031	–	–	–	–	–	–	–	–	ClassⅡ
NH273	O.glaberrima	Nigeria	T	–	1	0	0.0528031	–	–	–	–	–	–	–	–	ClassⅡ
NH274	O.glaberrima	Unknown	T	–	1	0	0.0528031	–	–	–	–	–	–	–	–	ClassⅡ
NH275	O.glaberrima	Guinea	T	–	1	0	0.0528031	–	–	–	–	–	–	–	–	ClassⅡ
NH278	O.barthii	Guinea	T	–	1	0	0.0528031	–	–	–	–	–	–	–	–	ClassⅡ
NH279	O.barthii	Mali	T	–	1	0	0.0528031	–	–	–	–	–	–	–	–	ClassⅡ
NH280	O.barthii	Sierra Leone	T	–	1	0	0.0528031	–	–	–	–	–	–	–	–	ClassⅡ
NH281	O.barthii	Sierra Leone	T	–	1	0	0.0528031	–	–	–	–	–	–	–	–	ClassⅡ
NH283	O.barthii	Cameroon	T	–	1	0	0.0586528	–	–	–	–	–	–	–	–	ClassⅡ
NH284	O.barthii	Chad	T	–	1	0	0.0586528	–	–	–	–	–	–	–	–	ClassⅡ
NH285	O.barthii	Botswana	T	–	1	0	0.0528031	–	–	–	–	–	–	–	–	ClassⅡ
NH286	O.barthii	Guinea	T	–	1	0	0.0586528	–	–	–	–	–	–	–	–	ClassⅡ
The information of Oryza accessions/cuitivars shaded with pink is downloaded from previously published study (Reference: P. Qin et al., Pan-genome analysis of 33 genetically diverse rice accessions reveals hidden genomic variations. Cell 184, 3542-3558.e3516 (2021)) .
The information of Oryza accessions/cuitivars shaded with orange is obtained from our recently de novo assemblies (unpublished).
The information of Oryza accessions/cuitivars shaded with green is accessible from the Genome Warehouse （GWH) website (http://bigd.ac.cn/gwh) under PRJCA004295 (Reference: L. Shang et al., A super pan-genomic landscape of rice. Cell Res 32, 878-896 (2022)).
