# Supplementary material for: Dysfunction of duplicated pair rice histone acetyltransferases causes segregation distortion and an interspecific reproductive barrier
Source: Nat Commun. 2024 Feb 2;15:996. doi: 10.1038/s41467-024-45377-x (PMC10837208; doi:10.1038/s41467-024-45377-x)
Supplement: Supplementary file 5 — Supplementary Data 2 [file 41467_2024_45377_MOESM5_ESM.xlsx]

## Sheet: Supplementary Data 2
Supplementary Data 2. 41 Accessions for the functional SNP analysis.
Accession/cultivar	Species	TPM
W2332	Or-Ⅰ	32.37	high
W1117	Or-Ⅰ	38.14	high
W1839	Or-Ⅰ	40.91	high
W1970	Or-Ⅰ	67.96	high
W1547	Or-Ⅰ	9.82	low
W1787	Or-Ⅰ	4.44	low
W1619	Or-Ⅰ	3.6	low
W0103	Or-Ⅰ	0.64	low
W0630	Or-Ⅰ	2.21	low
W2319	Or-Ⅰ	4.15	low
W0627	Or-Ⅰ	4.97	low
W0180	Or-Ⅱ	53.14	high
W0594	Or-Ⅱ	57.24	high
W1553	Or-Ⅱ	46.95	high
W1742	Or-Ⅱ	43.95	high
W2321	Or-Ⅱ	62.06	high
W1952	Or-Ⅲ	25.008	high
W1748	Or-Ⅲ	40.38	high
W3007	Or-Ⅲ	49.76	high
W3009	Or-Ⅲ	45.61	high
W3033	Or-Ⅲ	66.6	high
534M	indica	59.06	high
GP58	indica	54.61	high
9311	indica	40.35	high
DG	indica	75.3	high
G8	indica	52.63	high
II32	indica	41.23	high
IR64	indica	51.43	high
GP524	intermedia	5.24	low
NIP	japonica	0.15	low
DHX2	japonica	0	low
NH271	O. glaberrima	–	high
NH272	O. glaberrima	–	high
NH273	O. glaberrima	–	high
NH274	O. glaberrima	–	high
CG14	O. glaberrima	–	high
NH285	O. barthii	–	high
NH278	O. barthii	–	high
NH279	O. barthii	–	high
NH280	O. barthii	–	high
NH281	O. barthii	–	high
