# Supplementary material for: Dysfunction of duplicated pair rice histone acetyltransferases causes segregation distortion and an interspecific reproductive barrier
Source: Nat Commun. 2024 Feb 2;15:996. doi: 10.1038/s41467-024-45377-x (PMC10837208; doi:10.1038/s41467-024-45377-x)
Supplement: Supplementary file 6 — Supplementary Data 3 [file 41467_2024_45377_MOESM6_ESM.xlsx]

## Sheet: Supplementary Data 3
Supplementary Data 3. Identified SNPs of the 41 accessions.
Chromosome	SNP name	Position	P value	-log10 (P value)
1	SNP1_7385301	7385301	1.36e-19	18.8661
1	SNP2_7388993	7388993	9.49e-15	14.0229
1	SNP3_7389363	7389363	4.26e-12	11.3704
1	SNP4_7389364	7389364	4.26e-12	11.3704
1	SNP5_7385806	7385806	4.08e-11	10.3898
1	SNP6_7385959	7385959	4.08e-11	10.3898
1	SNP7_7388220	7388220	4.08e-11	10.3898
1	SNP8_7389098	7389098	7.62e-11	10.118
1	–	7384765	1.36e-07	6.8655
1	–	7384926	1.36e-07	6.8655
1	–	7384960	1.36e-07	6.8655
1	–	7384979	1.36e-07	6.8655
1	–	7384980	1.36e-07	6.8655
1	–	7384981	1.36e-07	6.8655
1	–	7384983	1.36e-07	6.8655
1	–	7384984	1.36e-07	6.8655
1	–	7384986	1.36e-07	6.8655
1	–	7385101	1.36e-07	6.8655
1	–	7385102	1.36e-07	6.8655
1	–	7385105	1.36e-07	6.8655
1	–	7385173	1.36e-07	6.8655
1	–	7385390	1.36e-07	6.8655
1	–	7385523	1.36e-07	6.8655
1	–	7385586	1.36e-07	6.8655
1	–	7385668	1.36e-07	6.8655
1	–	7385672	1.36e-07	6.8655
1	–	7385752	1.36e-07	6.8655
1	–	7385783	1.36e-07	6.8655
1	–	7385891	1.36e-07	6.8655
1	–	7385945	1.36e-07	6.8655
1	–	7385978	1.36e-07	6.8655
1	–	7386310	1.36e-07	6.8655
1	–	7386363	1.36e-07	6.8655
1	–	7386364	1.36e-07	6.8655
1	–	7386412	1.36e-07	6.8655
1	–	7386416	1.36e-07	6.8655
1	–	7386476	1.36e-07	6.8655
1	–	7386484	1.36e-07	6.8655
1	–	7386541	1.36e-07	6.8655
1	–	7386582	1.36e-07	6.8655
1	–	7386583	1.36e-07	6.8655
1	–	7386585	1.36e-07	6.8655
1	–	7387064	1.36e-07	6.8655
1	–	7387143	1.36e-07	6.8655
1	–	7387307	1.36e-07	6.8655
1	–	7387381	1.36e-07	6.8655
1	–	7387396	1.36e-07	6.8655
1	–	7387399	1.36e-07	6.8655
1	–	7387437	1.36e-07	6.8655
1	–	7387438	1.36e-07	6.8655
1	–	7387454	1.36e-07	6.8655
1	–	7387483	1.36e-07	6.8655
1	–	7387610	1.36e-07	6.8655
1	–	7387630	1.36e-07	6.8655
1	–	7387675	1.36e-07	6.8655
1	–	7387688	1.36e-07	6.8655
1	–	7387869	1.36e-07	6.8655
1	–	7387910	1.36e-07	6.8655
1	–	7387915	1.36e-07	6.8655
1	–	7387934	1.36e-07	6.8655
1	–	7387937	1.36e-07	6.8655
1	–	7387941	1.36e-07	6.8655
1	–	7387954	1.36e-07	6.8655
1	–	7387960	1.36e-07	6.8655
1	–	7387999	1.36e-07	6.8655
1	–	7388001	1.36e-07	6.8655
1	–	7388029	1.36e-07	6.8655
1	–	7388083	1.36e-07	6.8655
1	–	7388149	1.36e-07	6.8655
1	–	7388413	1.36e-07	6.8655
1	–	7388624	1.36e-07	6.8655
1	–	7388372	1.59e-07	6.7997
1	–	7387712	2.42e-07	6.61654
1	–	7388540	2.42e-07	6.61654
1	–	7388559	2.42e-07	6.61654
1	–	7388698	2.42e-07	6.61654
1	–	7389091	2.42e-07	6.61654
1	–	7389104	2.42e-07	6.61654
1	–	7389140	2.42e-07	6.61654
1	–	7388984	3.41e-07	6.46674
1	–	7384974	5.19e-07	6.28483
1	–	7385211	5.19e-07	6.28483
1	–	7385252	5.19e-07	6.28483
1	–	7385275	5.19e-07	6.28483
1	–	7385329	5.19e-07	6.28483
1	–	7385372	5.19e-07	6.28483
1	–	7385386	5.19e-07	6.28483
1	–	7385389	5.19e-07	6.28483
1	–	7385393	5.19e-07	6.28483
1	–	7385518	5.19e-07	6.28483
1	–	7385538	5.19e-07	6.28483
1	–	7385539	5.19e-07	6.28483
1	–	7385540	5.19e-07	6.28483
1	–	7385596	5.19e-07	6.28483
1	–	7385716	5.19e-07	6.28483
1	–	7385747	5.19e-07	6.28483
1	–	7385755	5.19e-07	6.28483
1	–	7385827	5.19e-07	6.28483
1	–	7385939	5.19e-07	6.28483
1	–	7386064	5.19e-07	6.28483
1	–	7386067	5.19e-07	6.28483
1	–	7386081	5.19e-07	6.28483
1	–	7386305	5.19e-07	6.28483
1	–	7386343	5.19e-07	6.28483
1	–	7386367	5.19e-07	6.28483
1	–	7386370	5.19e-07	6.28483
1	–	7386374	5.19e-07	6.28483
1	–	7386445	5.19e-07	6.28483
1	–	7386618	5.19e-07	6.28483
1	–	7386940	5.19e-07	6.28483
1	–	7386958	5.19e-07	6.28483
1	–	7387062	5.19e-07	6.28483
1	–	7387063	5.19e-07	6.28483
1	–	7387179	5.19e-07	6.28483
1	–	7387193	5.19e-07	6.28483
1	–	7387314	5.19e-07	6.28483
1	–	7387460	5.19e-07	6.28483
1	–	7387492	5.19e-07	6.28483
1	–	7387618	5.19e-07	6.28483
1	–	7387818	5.19e-07	6.28483
1	–	7388326	5.19e-07	6.28483
1	–	7388583	5.19e-07	6.28483
1	–	7388616	5.19e-07	6.28483
1	–	7388817	5.19e-07	6.28483
1	–	7389204	5.19e-07	6.28483
1	–	7389057	9.02e-07	6.04484
1	–	7389329	4.16e-06	5.38059
1	–	7389336	4.16e-06	5.38059
1	–	7389339	4.16e-06	5.38059
1	–	7389340	4.16e-06	5.38059
1	–	7389342	4.16e-06	5.38059
1	–	7389345	4.16e-06	5.38059
1	–	7388646	4.93e-06	5.30698
1	–	7389357	6.57e-06	5.18224
1	–	7385293	7.47e-06	5.12656
1	–	7385796	7.47e-06	5.12656
1	–	7386849	7.47e-06	5.12656
1	–	7389346	1.26e-05	4.89928
1	–	7389350	1.26e-05	4.89928
1	–	7389353	1.26e-05	4.89928
1	–	7389354	1.26e-05	4.89928
1	–	7389356	1.26e-05	4.89928
1	–	7388371	1.45e-05	4.83773
1	–	7384868	1.5e-05	4.82362
1	–	7388347	1.5e-05	4.82362
1	–	7385948	2.22e-05	4.65306
1	–	7389355	3.43e-05	4.4642
1	–	7389116	3.47e-05	4.46005
1	–	7388928	6.33e-05	4.19832
1	–	7389047	6.33e-05	4.19832
1	–	7389360	8.01e-05	4.09626
1	–	7385196	9.37e-05	4.02849
1	–	7385232	9.37e-05	4.02849
1	–	7385738	0.0001833	3.73684
1	–	7384946	0.0003793	3.42102
1	–	7388528	0.0003793	3.42102
1	–	7388959	0.0003793	3.42102
1	–	7388960	0.0003793	3.42102
1	–	7388974	0.0003793	3.42102
1	–	7389034	0.0003793	3.42102
1	–	7389105	0.0003793	3.42102
1	–	7384869	0.0004499	3.34688
1	–	7388388	0.0004576	3.33951
1	–	7388865	0.0004576	3.33951
1	–	7389361	0.0005102	3.29226
1	–	7385690	0.0005176	3.28601
1	–	7384849	0.001844	2.73424
1	–	7388688	0.002869	2.54227
1	–	7388938	0.002869	2.54227
1	–	7388941	0.002869	2.54227
1	–	7389141	0.002869	2.54227
1	–	7388963	0.003415	2.46661
1	–	7385953	0.003488	2.45742
1	–	7386624	0.003488	2.45742
1	–	7386783	0.003488	2.45742
1	–	7387730	0.003488	2.45742
1	–	7385156	0.01225	1.91186
1	–	7389048	0.01426	1.84588
1	–	7386719	0.07394	1.13112
1	–	7385093	0.1468	0.833274
1	–	7389121	0.1468	0.833274
1	–	7389124	0.1468	0.833274
1	–	7389014	0.1967	0.706196
