# Supplementary material for: Dysfunction of duplicated pair rice histone acetyltransferases causes segregation distortion and an interspecific reproductive barrier
Source: Nat Commun. 2024 Feb 2;15:996. doi: 10.1038/s41467-024-45377-x (PMC10837208; doi:10.1038/s41467-024-45377-x)
Supplement: Supplementary file 7 — Supplementary Data 4 [file 41467_2024_45377_MOESM7_ESM.xlsx]

## Sheet: Supplementary Data 4
Supplementary Data 4. Primers used in this study.
Marker name	Primer F	Primer R	Note
ID1-1	AAACGATGCATTGAATGGTG	GTAGGAGTAGGTTTGAGCAG	Indel
ID1-2	TTACACCCCTTCTAAACAGC	CCGTTGGAGATATTACCGTT	Indel
ID1-3	GTTTGGACATTATAACTCAAAGA	GGTATATCACAAAACTACAAACT	Indel
ID1-4	CCTTTTCTTTTGGTTGGCTC	ATAAAATTGTGCAAGCAACC	Indel
ID1-5	TTGTGACATGGCAGTACTTT	GGATGTGACATATTCTAGGACA	Indel
ID1-6	TTTTAGAACTCCCCTCTCAA	ACGTGAGCTTGATCCTAATC	Indel
S1-1	CCCATTGATAGGCTGCTGGT	GGCTCCGGGGAAATCTGAAA	SNP
ID1-7	CTTGGTATGGGTGGTCTAGA	GCTCGGATCCTAGTAAAGAA	Indel
ID1-8	AAAGTGAGGCGAATGGGAA	TCTCTCAGGTGACGAAGG	Indel
ID12-1	GAATTCGGCAAAGTGATCT	TCCCTTAGACTGACTCTTAC	Indel
ID12-2	ATTTGGGTTCTATCTGGCTC	TCTTTTGATCCGAATAAGCAC	Indel
ID12-3	CCTCCCAAGTTTTGAAAGAC	GATGCTAATAATCATATGCTATC	Indel
ID12-4	GAAGCGGTAAACTGTAACAT	GCATCCTTCACTAACTTCGA	Indel
ID12-5	AAGTTTGTAGTTGCCTTCAA	CATCAAATGCATCACGTGAA	Indel
ID12-6	GGGCGTTCGGTTTACTTGGTTACTCG	GGCGGCATAGGAGTGTTTAGAGTGC	Indel
ID12-7	AGATACCACAATTCGGGATG	CTGGTGGAGGTCGAGTGC	Indel
ID12-8	AGAACTAACTCAAACCAGTCA	TCATCTAAGGGTTGAGGTTG	Indel
ID12-9	ATTGGGGTCGCCGTAATC	ACCCTGAGATTGTACAATTCA	Indel
ID12-10	ATGTCTTATTCGGTCCTAGG	CTAACAGACAAGCTCCCTG	Indel
CRISPR-229	ggcaCACTAGCACGATGTGCCTCG	aaacCGAGGCACATCGTGCTAGTG	CRISPR/Cas9
CRISPR-260	gccgCAGCAGTCGGCACAATGCT	aaacAGCATTGTGCCGACTGCTG	CRISPR/Cas9
CRISPR-HWS1	gccgTCAGGCTCTGCGCCCTCGG	aaacCCGAGGGCGCAGAGCCTGA	CRISPR/Cas9
CRISPR-HWS2	ggcaGTCGGGCTCTGCACCCTCGG	aaacCCGAGGGTGCAGAGCCCGAC	CRISPR/Cas9
HWS1-BD-CX	TCGTCTCCACAACAGTGAAC	AGCACACTTCCGAATTGATTA	Cas9 sequence
HWS2-BD-CX	GGAATCAAACCGATCGAGAA	TCATTCGCATGTTGAGCAAT	Cas9 sequence
HWS1-Promoter	TGCAGGTTCTTTTCAGGGCA	AGACCTAACCTGGCGCTCTA	Promoter amplification
HWS2-Promoter	TGTGTCCAACGGTCGAAAAG	AGACCTAACCTGGCGCTCTA	Promoter amplification
HWS1-CDS	ATCCAGATCTGGACGATGAA	ACGATGACAAATAGCTGCAG	Coding sequence amplification
HWS2-CDS	AATGATCCAGATCTGGACGA	ACGATGACAAATAGCTGCAG	Coding sequence amplification
pHB-EGFP	accagtctctctctcaagctATGGACTCGGGAGGCGGAGGAGGGG	tcctgcagctcgaggatccaGAAGTCCTCTTCGTCGTCCAGATCT	Overexpression
pA7-YFP-HWS1	ttacgaacgatactcgaggtcgacATGGACTCGGGAGGCGGAGGAGGGG	caccatactagtggatcccccgggGAAGTCCTCTTCATCGTCCAGATCT	Subcelluar localization
pA7-YFP-HWS2	ttacgaacgatactcgaggtcgacATGGACTCGGGAGGCGGAGGAGGGG	caccatactagtggatcccccgggGAAGTCCTCTTCGTCGTCCAGATCT	Subcelluar localization
MBP-HWS2	gcgatatcgtcgacggatccATGGACTCGGGAGGCGGAGGAGGGG	gaattccctgcaggtaattaGAAGTCCTCTTCGTCGTCCAGATCT	HAT activity test
HWS1-Real-Time	GGAAAACCAAAGAAAGGAGGTC	ATGACTCGAAGCATGAGTCTAG	Real-time PCR
HWS2-Real-Time	GTAGCCTTGCTCATCTAGTCT	TACAAAACGGGAGACACAGA	Real-time PCR
LOC_Os08g23810-Real-Time	GCTCTTGAGAGTGACACAAAAG	TAAACAGTCGAGCCAGTGATAG	Real-time PCR
OsKASI-Real-Time	AAGCATAAACCAGTTTAACCCG	GAATTGTGTCCACCAAATCCAA	Real-time PCR
LOC_Os09g10600-Real-Time	ATCTATGTTGACAATGGGCTCA	CCTAATGACCATCTGCTACCAA	Real-time PCR
LOC_Os08g23810-ChIP-qPCR	ATCTGTGCTTTGCGGGAGAA	ACGCAGCGCTCAAATCATTC	ChIP-qPCR
OsKASI-ChIP-qPCR	GGAATCTCGTACCTCCACTAGC	GCCCTCGGCTCCAAATCC	ChIP-qPCR
LOC_Os09g10600-ChIP-qPCR	CAGAAATGGGGAATCGGGGT	AGAGATCACGATTGCTCAGGC	ChIP-qPCR
DIG-HWS1 probe	5’-Dig-CAGGGAGAACAGCCTCTCATCAGCCTGGAACTTCCTGGAGCGCTT-3’		In situ hybridization
Sense probe	UUGUACUACACAAAAGUACUG		In situ hybridization
0800-S1	tcctgcagcccgggggatccTAGCTGACTTATAGTCTATT	ggaattcgatctccaccgcggGGTTAGGGTTTCTAGGGTTC	pGREENII 0800-LUC
0800-S2	tcctgcagcccgggggatccTAGCTGACTTATAGTCTATT	ggaattcgatctccaccgcggGGTTAGGGTTTCTAGGGTTC	pGREENII 0800-LUC
0800-S3	tcctgcagcccgggggatccACCTGCCATTAGAGTTTTAT	ggaattcgatctccaccgcggGGTTAGGGTTTCTAGGGTTC	pGREENII 0800-LUC
0800-S4	tcctgcagcccgggggatccACCTGCCATTAGAGTTTTAT	ggaattcgatctccaccgcggGGTTAGGGTTTCTAGGGTTC	pGREENII 0800-LUC
