# Supplementary material for: Dysfunction of duplicated pair rice histone acetyltransferases causes segregation distortion and an interspecific reproductive barrier
Source: Nat Commun. 2024 Feb 2;15:996. doi: 10.1038/s41467-024-45377-x (PMC10837208; doi:10.1038/s41467-024-45377-x)
Supplement: Supplementary file 9 — Source Data [file 41467_2024_45377_MOESM9_ESM.xlsx]

## Sheet: Fig. 1
	Fig. 1g								Fig. 1h
		A	B	C	D	E	F			A	B	C	D	E	F
	Plants height (cm)	WYJ7	SG178	NIL-hws1WYJ7/hws2CG14	KO-HWS1CG14	KO-HWS2WYJ7	KO-HWS1CG14/HWS2WYJ7		Plants setting rate (%)	WYJ7	SG178	NIL-hws1WYJ7/hws2CG14	KO-HWS1CG14	KO-HWS2WYJ7	KO-HWS1CG14/HWS2WYJ7
	Plant-1	75	78	37	39	45	45		Plant-1	94.51	94.39	0	0	0	0
	Plant-2	75	78	30	33	51	45		Plant-2	97.87	93.69	0	0	0	0
	Plant-3	75	77	32	52	51	41		Plant-3	98.13	97.09	0	0	0	0
	Plant-4	76	77	35	29	32	42		Plant-4	97.3	97.92	0	0	0	0
	Plant-5	72	76	31	38	34	42		Plant-5	98.15	94.9	0	0	0	0
	Plant-6	77	73	34	50	33	47		Plant-6	97.87	96.94	0	0	0	0
	Plant-7	76	77	32	48	37	39.5		Plant-7	96.3	97.94	0	0	0	0
	Plant-8	75	76	33	38	35	47		Plant-8	95.54	98.98	0	0	0	0
	Plant-9	75	78	37	48	46	38		Plant-9	98.18	96.91	0	0	0	0
	Plant-10	78	80	42	43	41	42		Plant-10	97.5	98	0	0	0	0
	Plant-11	75	79	35	42	45	42.5		Plant-11	96.61	97.03	0	0	0	0
	Plant-12	75	79	33		42	45		Plant-12	97.39	96.12	0		0	0
	Tukey's multiple comparisons test			Summary	Adjusted p values				Tukey's multiple comparisons test			Summary	Adjusted p values
	A vs. B			ns	0.8811				A vs. B			ns	0.7477
	A vs. C			****	<0.0001				A vs. C			****	<0.0001
	A vs. D			****	<0.0001				A vs. D			****	<0.0001
	A vs. E			****	<0.0001				A vs. E			****	<0.0001
	A vs. F			****	<0.0001				A vs. F			****	<0.0001
	B vs. C			****	<0.0001				B vs. C			****	<0.0001
	B vs. D			****	<0.0001				B vs. D			****	<0.0001
	B vs. E			****	<0.0001				B vs. E			****	<0.0001
	B vs. F			****	<0.0001				B vs. F			****	<0.0001
	C vs. D			**	0.0018				C vs. D			ns	>0.9999
	C vs. E			**	0.0057				C vs. E			ns	>0.9999
	C vs. F			***	0.0001				C vs. F			ns	>0.9999
	D vs. E			ns	0.9979				D vs. E			ns	>0.9999
	D vs. F			ns	0.988				D vs. F			ns	>0.9999
	E vs. F			ns	0.8811				E vs. F			ns	>0.9999

## Sheet: Fig. 3
	Fig. 3b
		Column 1	Column 2	Column 3	Column 4	Column 5	Column 6	Column 7	Column 8
	Rep1	42000	2532	2863.2	2421.6	6520.8	8028	9730.8	2553.6
	Rep2	42288	2430	2770.8	2373.6	5886	7370.4	9326.4	2574
	Rep3	35844	2400	2458.8	2241.6	6074.4	7534.8	8972.4	2305.2
	Tukey's multiple comparisons test			Summary	Adjusted p values
	Column 1 vs. Column 2			****	<0.0001
	Column 1 vs. Column 3			****	<0.0001
	Column 1 vs. Column 4			****	<0.0001
	Column 1 vs. Column 5			****	<0.0001
	Column 1 vs. Column 6			****	<0.0001
	Column 1 vs. Column 7			****	<0.0001
	Column 1 vs. Column 8			****	<0.0001
	Column 2 vs. Column 3			ns	>0.9999
	Column 2 vs. Column 4			ns	>0.9999
	Column 2 vs. Column 5			*	0.0494
	Column 2 vs. Column 6			**	0.0034
	Column 2 vs. Column 7			***	0.0002
	Column 2 vs. Column 8			ns	>0.9999
	Column 3 vs. Column 4			ns	>0.9999
	Column 3 vs. Column 5			ns	0.0752
	Column 3 vs. Column 6			**	0.0052
	Column 3 vs. Column 7			***	0.0003
	Column 3 vs. Column 8			ns	>0.9999
	Column 4 vs. Column 5			*	0.0408
	Column 4 vs. Column 6			**	0.0028
	Column 4 vs. Column 7			***	0.0001
	Column 4 vs. Column 8			ns	>0.9999
	Column 5 vs. Column 6			ns	0.8496
	Column 5 vs. Column 7			ns	0.12
	Column 5 vs. Column 8			ns	0.0514
	Column 6 vs. Column 7			ns	0.7496
	Column 6 vs. Column 8			**	0.0035
	Column 7 vs. Column 8			***	0.0002
	Fig. 3c
	Fig. 3h
	Genes	NIL-HWS1CG14/hws2CG14			NIL-hws1WYJ7/hws2CG14			Paired Student's t test		P values
	LOC_Os08g23810	1.01	0.89	1.17	0.35	0.49	0.42			0.00264291
	OsKASI	1.04	0.95	1.17	0.59	0.48	0.65			0.00405704
	LOC_Os09g10600	0.99	1.16	0.93	0.41	0.51	0.38			0.00170638
	Fig. 3i
	Genes	NIL-HWS1CG14/hws2CG14			NIL-hws1WYJ7/hws2CG14			Paired Student's t test		P values
	LOC_Os08g23810	0.0388	0.0402	0.0609	0.0116	0.0054	0.0072			0.00639652
	OsKASI	0.1617	0.1698	0.1897	0.0989	0.0755	0.1082			0.00341387
	LOC_Os09g10600	0.1509	0.1675	0.1448	0.082	0.106	0.0904			0.00323438
	Fig. 3j
	Standard substance concentration(ng/ml)	Standard substance OD450	Sample OD450	Sample concentration (ng/ml)	Sample name
	20	0.336	1.18	2.88	NIL-hws1WYJ7/ hws2CG14	Paired Student's t test		P values
	10	0.512	1.126	3.01				1.82059e-05
	5	0.787	1.103	3.07
	2.5	1.278	1.04	3.24
	1.25	2.587	0.745	4.5	NIL-HWS1CG14/ hws2CG14
	0.63	3.121	0.706	4.79
	0.31	3.356	0.676	5.04
	0	3.445	0.727	4.63
	Fig. 3k
	Standard substance concentration(ng/ml)	Standard substance OD450	Sample OD450	Sample concentration (ng/ml)	Sample name
	20	0.207	0.765	3.26	NIL-hws1WYJ7/ hws2CG14	Paired Student's t test		P values
	10	0.392	0.771	3.23				0.000261002
	5	0.513	0.666	3.85
	2.5	1.065	0.813	3.04
	1.25	1.637	0.47	6.04	NIL-hws1WYJ7/ HWS2WYJ7
	0.63	2.258	0.465	6.13
	0.31	3.175	0.446	6.51
	0	3.327	0.529	5.13

## Sheet: Fig. 4
	Fig. 4d						Fig. 4f
	Accession/ cultivar	Species	TPM				Accession/ cultivar	Species	Ks		Group
			HWS1	HWS2					HWS1	HWS2
	G8	XI-1B	52.6305	44.235			02428	GJ-tmp	0.0280205	0.0266399	ClassI
	IR64	XI-1B	51.4304	49.6924			GP543	intermedia	0.0280205	0.0280205	ClassI
	GP58	Indica	50.5715	49.5939			HP519	intermedia	0.0280205	0.0408961	Class I
	534M	Indica	59.0637	46.7915			GP635	intermedia	0.0350513	0.265377	Class I
	W1970	Or-I	28.2352	24.7209			G46	XI-1A	0.0280205	0.0280205	Class I
	W1742	Or-II	44.9574	37.0443			CN1	XI-1A	0.0280205	0.0337968	Class I
	II32	XI-1A	41.2266	–			FS32	XI-1A	0.0280205	0.0280205	Class I
	9311	XI-1B	40.3485	–			DG	XI-1A	0.0280205	0.0280205	Class I
	W1839	Or-I	35.4957	–			D62	XI-1A	0.0280205	0.0280205	Class I
	W2332	Or-I	39.8698	–			R527	XI-1B	0.0350513	0.0337968	Class I
	W1117	Or-I	38.1366	–			S548	XI-1B	0.0280205	0.0337968	Class I
	W0180	Or-II	36.5478	–			Y58S	XI-1B	0.0280205	0.0280205	Class I
	W0594	Or-II	31.875	–			J4155	XI-1B	0.0280205	0.0351622	Class I
	W1553	Or-II	38.1431	–			G8	XI-1B	0.0280205	0.0337968	Class I
	W2321	Or-II	31.3961	–			Y3551	XI-1B	0.0350513	0.0280205	Class I
	W1952	Or-III	39.23	–			IR64	XI-1B	0.0280205	0.0337968	Class I
	W3007	Or-III	55.3961	–			TM	XI-2	0.0280205	0.0351622	Class I
	W3009	Or-III	32.6941	–			G630	XI-adm	0.0350513	0.0280205	Class I
	W3033	Or-III	43.0327	–			WSSM	XI-adm	0.0280205	0.0351622	Class I
	W1748	Or-III	45.2483	–			FH838	XI-adm	0.0189909	0.0280205	Class I
	W0103	Or-I	0	22.7451			GP58	indica	0.0280205	0.0351622	Class I
	W0627	Or-I	4.98974	33.3877			GP622	indica	0.0280205	0.0280205	Class I
	W0630	Or-I	5.2456	37.4796			Gla4	indica	0.0280205	0.0280205	Class I
	W1547	Or-I	5.35281	24.9291			GP100	indica	0.0350513	0.0351622	Class I
	W1619	Or-I	5.76391	34.4566			W1970	Or-I	0.0280205	0.0351622	Class I
	W2319	Or-I	6.23265	31.8557			W1080	Or-I	0.0280205	0.0763232	Class I
	W1787	Or-I	0.099446	34.4669			W1111	Or-I	0.0280205	0.0280205	Class I
	DHX2	GJ-tmp	0	47.4803			W1677	Or-I	0.0280205	0.0280205	Class I
	GP524	intermedia	6.02966	57.4677			W1742	Or-II	0.0280205	0.0351622	Class I
	CG14	O. glaberrima	29.6454	–			W1736	Or-II	0.0280205	0.0351622	Class I
							W2108	Or-III	0.0350482	0.0280205	Class I
							W3012	Or-III	0.0280205	0.0280205	Class I
							W3051	Or-III	0.0280205	0.0280205	Class I
							W1732	Or-III	0.0280205	0.0351622	Class I
							W1777	Or-III	0.0280205	0.0351607	Class I
							W2005	Or-III	0.0280205	0.0351622	Class I
							W2066	Or-III	0.0280205	0.0351622	Class I
							W3038	Or-III	0.0280205	0.0782491	Class I
							W3047	Or-III	0.0280205	0.0337968	Class I
							W3031	Or-III	0.0280205	0.674875	Class I
							W2099	Or-III	0.035045	0.0351622	Class I
							II32	XI-1A	0.0280205		ClassⅡ
							9311	XI-1B	0.0280205		ClassⅡ
							R498	XI-1B	0.0280205		ClassⅡ
							TUMBA	XI-3	0.0280205		ClassⅡ
							YX1	XI-adm	0.0280205		ClassⅡ
							W1839	Or-I	0.0280205		ClassⅡ
							W2332	Or-I	0.0287764		ClassⅡ
							W1117	Or-I	0.0280205		ClassⅡ
							W1559	Or-I	0.0280205		ClassⅡ
							W1666	Or-I	0.0280205		ClassⅡ
							W0145	Or-II	0.0280205		ClassⅡ
							W0164	Or-II	0.0280205		ClassⅡ
							W0169	Or-II	0.0280205		ClassⅡ
							W0180	Or-II	0.0280205		ClassⅡ
							W0594	Or-II	0.0280205		ClassⅡ
							W1236	Or-II	0.0280205		ClassⅡ
							W1553	Or-II	0.0280205		ClassⅡ
							W1810	Or-II	0.0280205		ClassⅡ
							W1859	Or-II	0.0280205		ClassⅡ
							W1880	Or-II	0.0279137		ClassⅡ
							W1976	Or-II	0.0280205		ClassⅡ
							W2022	Or-II	0.0350482		ClassⅡ
							W2283	Or-II	0.0280205		ClassⅡ
							W2318	Or-II	0.0350482		ClassⅡ
							W2320	Or-II	0.0280205		ClassⅡ
							W2321	Or-II	0.0280205		ClassⅡ
							W1292	Or-II	0.035045		ClassⅡ
							W1552	Or-II	0.0280205		ClassⅡ
							W1556	Or-II	0.0280205		ClassⅡ
							W1557	Or-II	0.0280205		ClassⅡ
							W1890	Or-II	0.0280205		ClassⅡ
							W2310	Or-II	0.0280205		ClassⅡ
							W3007	Or-III	0.0280205		ClassⅡ
							W3009	Or-III	0.0280205		ClassⅡ
							W3033	Or-III	0.0280205		ClassⅡ
							W3055	Or-III	0.0280205		ClassⅡ
							W3066	Or-III	0.0280205		ClassⅡ
							W3073	Or-III	0.0280205		ClassⅡ
							W1748	Or-III	0.0280205		ClassⅡ
							W1943	Or-III	0.0280205		ClassⅡ
							W3086	Or-III	0.0280205		ClassⅡ
							W3029	Or-III	0.0280205		ClassⅡ
							CG14	O.glaberrima	0.0528031		ClassⅡ
							NH265	O.glaberrima	0.0528031		ClassⅡ
							NH266	O.glaberrima	0.0528031		ClassⅡ
							NH267	O.glaberrima	0.0528031		ClassⅡ
							NH268	O.glaberrima	0.0528031		ClassⅡ
							NH269	O.glaberrima	0.0528031		ClassⅡ
							NH270	O.glaberrima	0.0528031		ClassⅡ
							NH271	O.glaberrima	0.0528031		ClassⅡ
							NH272	O.glaberrima	0.0528031		ClassⅡ
							NH273	O.glaberrima	0.0528031		ClassⅡ
							NH274	O.glaberrima	0.0528031		ClassⅡ
							NH275	O.glaberrima	0.0528031		ClassⅡ
							NH278	O.barthii	0.0528031		ClassⅡ
							NH279	O.barthii	0.0528031		ClassⅡ
							NH280	O.barthii	0.0528031		ClassⅡ
							NH281	O.barthii	0.0528031		ClassⅡ
							NH283	O.barthii	0.0586528		ClassⅡ
							NH284	O.barthii	0.0586528		ClassⅡ
							NH285	O.barthii	0.0528031		ClassⅡ
							NH286	O.barthii	0.0586528		ClassⅡ

## Sheet: Fig. 5
	Fig. 5b
			LUC	Ren	Ratio	Average
	S1	Rep1	289575	8502767	0.0340566	0.0333613
		Rep2	260820	8043142	0.0324276
		Rep3	270491	8050419	0.0335996
	S2	Rep1	80791	4591463	0.0175959	0.0171174
		Rep2	69410	4493087	0.0154482
		Rep3	77992	4259999	0.018308
	S3	Rep1	126341	7969681	0.0158527	0.0168016
		Rep2	130492	7476129	0.0174545
		Rep3	124591	7287084	0.0170975
	S4	Rep1	125547	5625409	0.0223178	0.023676
		Rep2	139807	5516516	0.0253434
		Rep3	133476	5712186	0.0233669
	Tukey's multiple comparisons test				Summary	Adjusted p values
	S1 vs. S2				****	<0.0001
	S1 vs. S3				****	<0.0001
	S1 vs. S4				****	<0.0001
	S2 vs. S3				ns	0.9883
	S2 vs. S4				***	0.0008
	S3 vs. S4				***	0.0006

## Sheet: Supplementary Fig. 1
	Supplementary Fig. 1e						Supplementary Fig. 1f
		A	B	C	D			A	B	C	D	E	F
	Seed fertility (%)	R1	R2	R3	SG178		Seed fertility (%)	WYJ7	R1	R2	R3	R4	R5
	Plants-1	0	0	0	99.2126		Plants-1	99.1667	0	0	0	95.7983	0
	Plants-2	0	0	0	98.4		Plants-2	98.5401	0	0	0	98.0519	0
	Plants-3	0	0	0	97.6378		Plants-3	98.0392	0	0	0	99.1379	0
	Plants-4	0	0	0	97.0588		Plants-4	97.4026	0	0	0	98.6755	0
	Plants-5	0	0	0	96.5714		Plants-5	97.7612	0	0	0	99.2424	0
	Tukey's multiple comparisons test			Summary	Adjusted p values		Tukey's multiple comparisons test				Summary	Adjusted p values
	A vs. B			ns	>0.9999		A vs. B				****	<0.0001
	A vs. C			ns	>0.9999		A vs. C				****	<0.0001
	A vs. D			****	<0.0001		A vs. D				****	<0.0001
	B vs. C			ns	>0.9999		A vs. E				ns	>0.9999
	B vs. D			****	<0.0001		A vs. F				****	<0.0001
	C vs. D			****	<0.0001		B vs. C				ns	>0.9999
							B vs. D				ns	>0.9999
							B vs. E				****	<0.0001
							B vs. F				ns	>0.9999
							C vs. D				ns	>0.9999
							C vs. E				****	<0.0001
							C vs. F				ns	>0.9999
							D vs. E				****	<0.0001
							D vs. F				ns	>0.9999
							E vs. F				****	<0.0001

## Sheet: Supplementary Fig. 4
	Supplementary Fig. 4a
	Tissues/Stages	NIL-HWS1CG14/hws2CG14			NIL-hws1WYJ7/hws2CG14
	Leaf	0.039282	0.043586	0.031467	0	0	0
	Stem	0.15822	0.146604	0.131215	0	0	0
	St4	0.093428	0.101532	0.062068	0	0	0
	St5	0.111105	0.111878	0.092783	0	0	0
	St7	0.118257	0.103665	0.083043	0	0	0
	St8	0.094732	0.116629	0.077482	0	0	0
	St9	0.087778	0.116629	0.066523	0	0	0
	St10	0.110338	0.111105	0.090873	0	0	0
	St11	0.138696	0.193258	0.166086	0	0	0
	St12	0.19751	0.22688	0.213159	0	0	0
	Supplementary Fig. 4b
	Tissues/Stages	NIL-hws1WYJ7/HWS2WYJ7
		OsUBC32			HWS2
	Leaf	0.346277	0.353553	0.320856	0.323088	0.325335	0.363493
	Stem	0.90125	1.03527	1.19748	0.528509	0.558644	0.558644
	St4	0.351111	0.61132	0.432269	0.281265	0.397768	0.327598
	St5	0.702222	0.76313	0.952638	0.420448	0.586417	0.517632
	St7	0.97942	0.858565	1.17284	0.493116	0.757858	0.655197
	St8	0.732043	0.882703	0.752623	0.34151	0.456916	0.343885
	St9	0.946058	0.907519	1.22264	0.460094	0.463294	0.628507
	St10	0.97942	1.08674	1.04247	0.486327	0.594604	0.438303
	St11	1.17284	0.90125	1.28343	0.336808	0.31864	0.486327
	St12	1.25701	1.1019	1.31951	0.510506	0.535887	0.615572

## Sheet: Supplementary Fig. 10e
	Supplementary Fig. 10e
	Accession/ cultivar	Species	Ks		Group
			HWS1	HWS2
	DHX2	GJ-tmp	0.0488455	0.0337968	Class III
	Kosh	GJ-tmp	0.0488455	0.0280205	Class III
	ZH11	GJ-tmp	0.0488455	0.0280205	Class III
	KY131	GJ-tmp	0.0488455	0.0280205	Class III
	NIP	GJ-tmp	0.0488455	0.0350482	Class III
	Lemont	GJ-trp	0.0488455	0.0280205	Class III
	NamRoo	GJ-sbtrp	0.0488455	0.0280205	Class III
	LJ	GJ-adm	0.0488455	0.0280205	Class III
	GP523	temperate japonica	0.0488455	0.211403	Class III
	HP436	temperate japonica	0.0488455	0.0280205	Class III
	GP680	temperate japonica	0.0624945	0.0291529	Class III
	GP117	tropical japonica	0.0488455	0.0280205	Class III
	GP524	intermedia	0.0476328	0.0280205	Class III
	W0103	Or-I	0.0476328	0.0351622	Class III
	W0627	Or-I	0.0549455	0.0280205	Class III
	W0630	Or-I	0.0624945	0.0280205	Class III
	W0632	Or-I	0.0624945	0.0351622	Class III
	W1547	Or-I	0.0546281	0.0280205	Class III
	W1619	Or-I	0.0481062	0.0280205	Class III
	W2319	Or-I	0.0479075	0.0351622	Class III
	W1787	Or-I	0.0545194	0.0280205	Class III
	W2305	Or-I	0.0467726	0.0292211	Class III
	W2053	Or-I	0.0476328	0.0280205	Class III
	W2064	Or-I	0.0476328	0.0280205	Class III
	W2051	Or-II	0.0488455	0.0280205	Class III
	W1536	Or-III	0.0419525	0.0280205	Class III
	W0136	Or-III	0.0406004	0.0421816	Class III
	W0137	Or-III	0.0406004	0.0421816	Class III
	W1809	Or-III	0.0406004	0.0280205	Class III

## Sheet: Supplementary Fig. 12
	Supplementary Fig. 12g
	Gene name/ID	FPKM (NIL-hws1WYJ7/hws1CG14)			FPKM (NIL-HWS1CG14/hws1CG14)
		Rep1	Rep2	Rep3	Rep1	Rep2	Rep3	Paired Student's t test		P values
	Piz-t	1.41	1.49	1.35	1.27	0.43	0.52			0.065895
	LOC_Os06g17880	1.41	1.04	0.98	1.05	0.51	1.15			0.37386
	LOC_Os06g17920	0.22	0.25	0.19	0.31	0.14	0.29			0.660836
	Pid4	2.37	2.24	1.62	2.53	1.78	1.93			0.992323
	Pita	1.66	1.73	1.18	1.37	1.19	1.27			0.243587
	Pib	0.3	0.17	0.12	0.27	0.14	0.11			0.764392

## Sheet: Supplementary Fig. 13
	Supplementary Fig. 13a
		A	B	C	D	E	F	G
	Relative expression level	WYJ7	OE-HWS2WYJ7-WYJ7 #1	OE-HWS2WYJ7-WYJ7 #2	OE-HWS2WYJ7-WYJ7 #3	OE-HWS2WYJ7-SG178 #1	OE-HWS2WYJ7-SG178 #2	OE-HWS2WYJ7-SG178 #3
	Rep-1	1.05632	17.0299	17.2676	23.1029	16.4498	23.7524	21.7057
	Rep-2	1.1019	20.9663	20.9663	22.9433	18.8959	24.2515	23.1029
	Rep-3	0.993092	16.2233	15.3482	18.8959	14.42	20.393	22.9433
	Tukey's multiple comparisons test		Summary	Adjusted p values
	A vs. B		****	<0.0001
	A vs. C		****	<0.0001
	A vs. D		****	<0.0001
	A vs. E		****	<0.0001
	A vs. F		****	<0.0001
	A vs. G		****	<0.0001
	B vs. C		ns	>0.9999
	B vs. D		ns	0.4005
	B vs. E		ns	0.9709
	B vs. F		ns	0.1479
	B vs. G		ns	0.1813
	C vs. D		ns	0.3398
	C vs. E		ns	0.9864
	C vs. F		ns	0.1204
	C vs. G		ns	0.1483
	D vs. E		ns	0.1068
	D vs. F		ns	0.9919
	D vs. G		ns	0.9973
	E vs. F		*	0.0324
	E vs. G		*	0.0407
	F vs. G		ns	>0.9999
